# Supplementary material for: What are the Clinical and Social Outcomes of Integrated Care for Older People? A Qualitative Systematic Review
Source: Int J Integr Care. 2022 Sep 7;22(3):14. doi: 10.5334/ijic.6469 (PMC9504020; doi:10.5334/ijic.6469)
Supplement: Supplementary file 1 — Supplementary data associated with this article can be found in Appendices A and B. [file ijic-22-3-6469-s1.zip]

Archive with 2 entries (2 files):
- s1-ijic-6469_karacsony/6469-26448-1-SP.docx
- s1-ijic-6469_karacsony/6469-26449-1-SP.docx
